# Supplementary material for: Evolutionary relationships of Aurora kinases: Implications for model organism studies and the development of anti-cancer drugs
Source: BMC Evol Biol. 2004 Oct 12;4:39. doi: 10.1186/1471-2148-4-39 (PMC524484; doi:10.1186/1471-2148-4-39)
Supplement: Additional File 2 — Accession numbers (gi), Locus link Ids (LID) or genome predicted protein Ids for Aurora and PLK kinases as labelled in the Supplementary Data multiple sequence alignment file S1. [file 1471-2148-4-39-S2.xls]

## Sheet: Sheet1
Table 1 Supplementary S2. Accession numbers (gi), Locus link Ids (LID) or genome predicted protein Ids for Aurora and PLK kinases as labelled in the Supplementary Data alignment file.
Species are Homo sapiens (hosa), Mus musculus (mumu), Rattus norvegicus (rn), Sus scrofa (susc), Bos taurus (bota), Danio rerio (dare), Xenopus laevis (xela), Ciona intestinalis (ciin),
Oryza sativa (orsa), Arabidopsis thaliana (arth), Anopheles gambiae (anga), Drosophila melanogaster (drme), Caenorhabditis elegans (cael), Schizosaccharomyces pombe (scpo),
Saccharomyces cerevisiae (sace), Neurospora crassa (necr), Encephalitozoan cuniculi (encu), Leishmania major (lema)
AurC_rano	gi:34854474
AurC_mumu	LID:20871
AurC_hosa	LID:6795
AurB_mumu	LID:20877
AurB_rano	LID:114592
AurB_susc	gi:33355450
AurB_bota	gi:3414707
AurB_hosa	LID:9212
AurBC_dare	gi:2097757
AurBC_tafu	lcl|SINFRUP00000067138
AurBC_xela	gi:9988777
AurA_rano	LID:261730
AurA_mumu	LID:20878
AurA_hosa	LID:6790
AurA_tafu	lcl|SINFRUP00000086829
AurA_xela	gi:1079308
ciin	AABS01000078
arth15233958	gi:15233958
orsa9049474	gi:9049474
arth15225495	gi:15225495
orsa31415939	gi:31415939
anga21288893	gi:21288893
AIRK1_drmeA	LID:41446
encu	gi:19074458
AIRK1_cael	LID:179202
anga21300023	gi:21300023
AIRK2_drme	LID:34504
AIRK2_cael	LID:172268
Ark1_scpo	gi:19075216
necr	gi:32403162
Ipl1p_sace	gi:6325047
lema	gi:7322055
Plk4_hosa	LID:10733
Plk4_mumu	LID:20873
Plk4_tafu	lcl|SINFRUP00000056856
PLK4_drme	LID:40384
